# Supplementary material for: Implementation and Early Outcomes of an Antimicrobial Stewardship Program in South Korea
Source: Antibiotics (Basel). 2025 Aug 17;14(8):834. doi: 10.3390/antibiotics14080834 (PMC12382939; doi:10.3390/antibiotics14080834)
Supplement: Supplementary file 1 [file antibiotics-14-00834-s001.zip]

Archive with 4 entries (4 files):
- antibiotics-3761347_supplementary figure S1.pdf
- antibiotics-3761347_supplementary table S1.pdf
- antibiotics-3761347_supplementary table S2.pdf
- antibiotics-3761347_supplementary table S3.pdf
